# Supplementary material for: Robust and Long-Lasting Immunity and Protection in Mice Induced by Lipopolyplex-Delivered mRNA Vaccines Expressing the Prefusion Protein of Respiratory Syncytial Virus
Source: Vaccines (Basel). 2025 Jan 20;13(1):93. doi: 10.3390/vaccines13010093 (PMC11769257; doi:10.3390/vaccines13010093)
Supplement: Supplementary file 1 [file vaccines-13-00093-s001.zip]

Archive with 1 entries (1 files):
- vaccines-3418933-supplementary.pdf
